# Supplementary material for: Quercetin Improves Barrier Properties in Porcine Small Intestine but Not in Peyer’s Patches
Source: Int J Mol Sci. 2024 Jan 26;25(3):1530. doi: 10.3390/ijms25031530 (PMC10855467; doi:10.3390/ijms25031530)
Supplement: Supplementary file 1 [file ijms-25-01530-s001.zip]

Archive with 1 entries (1 files):
- ijms-2811814-supplementary.pdf
